# Supplementary material for: Identifying Genetic Factors Contributing to Non-Syndromic Early-Onset Childhood Obesity Utilizing Whole-Exome Sequencing in Consanguineous Families
Source: Genes (Basel). 2026 Apr 29;17(5):530. doi: 10.3390/genes17050530 (PMC13205815; doi:10.3390/genes17050530)
Supplement: Supplementary file 1 [file genes-17-00530-s001.zip]

Archive with 1 entries (1 files):
- genes-4286276-supplementary.pdf
